# Supplementary material for: Chemoenzymatic Synthesis of Selegiline: An Imine Reductase-Catalyzed Approach
Source: Molecules. 2024 Mar 16;29(6):1328. doi: 10.3390/molecules29061328 (PMC10974447; doi:10.3390/molecules29061328)
Supplement: Supplementary file 1 [file molecules-29-01328-s001.zip]

Archive with 1 entries (1 files):
- molecules-2919671-supplementary.pdf
